# Supplementary material for: Toxin-neutralizing Abs are associated with improved T cell function following recovery from Staphylococcus aureus infection
Source: JCI Insight. 2024 Jan 18;9(4):e173526. doi: 10.1172/jci.insight.173526 (PMC11143924; doi:10.1172/jci.insight.173526)
Supplement: Supporting data values [file jciinsight-9-173526-s093.xlsx]

## Sheet: Figure 1
Hla IgG			LukE IgG			LukS-PV IgG
Healthy Control	SA-infected			SA-infected			SA-infected
	Acute	Convalescent	Healthy Control	Acute	Convalescent	Healthy Control	Acute	Convalescent
88.5111	20	31.5681	643.628	9.26232	14.5374	240.46	4.98727	6.71989
419.418	182	269.698	790.19	343.212	462.33	814.088	189.599	528.878
617.19	1328	1896.61	498.798	441.993	735.425	1593.74	262.915	386.587
280	62	531.969	1980.53	190.647	856.369	990.572	99.7531	539.847
159.634	128	119.721	223.27	2008.44	1231.53	96.3805	571.669	589.016
49.4573	322	425.176	50.5454	545.981	558.424	293.707	1360.33	1632.8
879.648	986	1274.87	1337.19	452.208	663.033	740.384	473.99	619.431
1145.67	35	62.2618	2127.08	65.1906	245.501	950.025	241.803	870.601
232.704	4	6.86024	649.209	0.553854	3.9187	474.667	1.56484	3.15647
2.22189	583	644.462	129.241	491.984	464.699	365.945	708.083	640.512
705.491	941	1950.85	91.5956	293.162	556.438	130.972	10.5646	16.1416
462.045	408	623.707	2039.54	384.796	1055.59	1277.03	848.424	4056.78
6.66722	258	617.972	39.5628	1249.55	3467.42	78.2889	96.1318	1051.1
1459.42	634	1361.88	1304.09	1249.55	2223.48	1005.37	450.791	1276.26
8.20329	764	2182.12	64.1873	962.034	1480.64	154.905	4366.06	6296.69
764.894	37	63.0455	640.754	294.655	455.897	96.6482	71.7436	362.721
27.0008	2033	8352.43	990.7	2117.3	5075	1140.25	1659.65	6640.48
6.71815	94	141.798	4.63671	264.584	799.555	8.01489	138.336	340.446
766.19	161	411.667	1322.43	164.118	1082.06	2359.4	135.843	1161.72
766.19	220	419.418	953.638	231.288	171.672	821.153	131.178	157.409
164.046	531	2588.34	54.7225	512.651	6205.26	74.3011	2110.46	23935.6
153.576	1738	538.116	55.4484	7494.16	3424.23	124.833	23935.6	6715.51
774.308	5553	7271.23	3035	4456.11	6145.58	165.999	2053.1	2658.04
1.84768	60	68.5159	0.553052	142.341	192.562	4.2631	733.85	1186.04
71.9662	195	195.245	246.989	1100.81	1132.96	10.3636	96.6482	102.169
3.61927	1391	2060.9	180.482	1231.27	4968.93	134.867	1723.58	8713.79
126.502	547	2610.34	56.5121	461.266	3692.59	91.5517	1510.46	10209
633.616	405	1725.1	120.63	763.02	10567.3	427.371	1578.3	13798.5
108.068	766	690.042	487.633	1962.83	2206.12	1174.77	4752.12	4124.96
123.372	114	162.599	312.754	821.714	1253.36	30.9171	583.19	860.492
1169.54	452	2342.51	3419.23	6769.76	10833.7	604.812	45106.7	36745
52.9735	51	449	122.05	901	1328	96.5676	101.353	216.729
885.258			1277.39			142.037

## Sheet: Figure 2
CD3+ T cells			B cells			Monocytes			DC (HLA-Drhi)			NK cells
Healthy Control	SA-infected		Healthy Control	SA-infected		Healthy Control	SA-infected		Healthy Control	SA-infected		Healthy Control	SA-infected
	Acute	Convalescent		Acute	Convalescent		Acute	Convalescent		Acute	Convalescent		Acute	Convalescent
0.468954	0.326744	0.327976	0.847	0.525667	0.615	0.0842863	0.000302829	0.000464394	0.447187	0.248752	0.312367	0.0561457	0.0820131	0.0579298
0.618448	0.455303	0.448335	0.667	0.815848	0.765	0.116052	0.0396432	0.0233048	0.737163	0.490318	0.657419	0.0868816	0.0419663	0.0408933
0.704233	0.889276	0.990665	1.46	0.816849	0.846	0.358049	0.682375	0.662995	0.224271	0.882744	0.85554	0.181183	0.895303	0.994206
1.01615	0.504853	0.949142	0.985	0.942124	0.971	0.829053	0.065391	0.785838	0.954346	0.457316	1.06622	0.898912	0.0983935	0.934893
0.598968	0.515128	0.547881	0.982	0.90414	1.011	0.00243074	0.0635934	0.0712321	0.436947	0.603768	0.69505	0.0875957	0.078819	0.106623
0.522572	0.508056	0.919618	0.918	0.556343	0.773	0.0673988	0.00261328	0.323589	0.507612	0.537745	0.865952	0.0665834	0.0631324	0.429695
0.89272	0.563075	0.70273	1.439	0.393054	0.502	0.916016	0.264694	0.227751	0.156191	0.403784	0.784057	0.537082	0.397985	0.4133
0.956103	0.481959	0.55394	0.892	0.660959	0.9	0.753264	0.111448	0.13279	1.00139	0.483694	0.518456	0.884887	0.061028	0.0827708
0.41764	0.417947	0.495747	0.67	0.472618	0.779	0.0387537	0	0	0.329282	0.281359	0.296785	0.0471945	0.050262	0.0755682
0.457935	0.983478	0.971994	0.818	0.955463	0.988	0.105133	0.982952	0.930999	0.584524	1.00231	1.01687	0.0471858	0.966493	0.946336
0.995813	0.871835	0.936544	0.896	0.672543	0.789	0.936004	0.0219148	0.168889	1.07445	0.814527	1.09927	0.969538	0.346275	0.909683
0.504025	0.610738	0.655458	0.871	0.657615	0.703	0.023417	0.0924515	0.374332	0.413877	0.869068	0.996973	0.0763794	0.119766	0.169642
0.560477	0.678294	0.80323	1.096	0.621184	0.77	0.000905196	0.635123	0.73741	0.415136	0.745058	0.812741	0.115618	0.261011	0.795972
0.736051	0.9705	1.01659	0.698	0.940768	1.073	0.0132829	0.892314	0.913072	0.724357	0.878726	1.04469	0.105912	0.961602	0.995268
0.559444	0.740896	1.03458	0.941	0.706767	0.757	0.0428332	0.256486	0.858189	0.598899	0.968068	1.09001	0.0786962	0.101367	0.912796
0.502974	0.581466	0.852863	0.901	0.849223	0.905	0.00100417	0.0804538	0.929174	0.600149	0.644753	0.941171	0.0556524	0.0686345	0.217615
0.471798	0.781481	1.01089	0.913	0.71533	0.964	0.0627466	0.666781	0.647729	0.577253	1.04442	1.14838	0.0579003	0.886734	1.04593
0.45611	0.485754	0.533361	0.785	0.812195	0.96	0.000394958	0.108822	0.0812608	0.514075	0.463106	0.56218	0.0519471	0.0500502	0.0575607
0.598121	0.415652	0.534858	1.033	0.811474	0.908	0.0765144	0.0472511	0.0595578	0.763069	0.446804	0.413742	0.0663083	0.0431323	0.07453
1.01406	0.667087	0.701549	0.971	1.01116	1.01	0.798532	0.00333537	0.00412797	0.785455	0.800689	0.886961	0.960897	0.147709	0.15511
0.475149	0.389708	0.826038	0.735	0.255766	0.655	0.00140919	0.0185576	0.606844	0.320037	0.209582	0.888205	0.0520594	0.213383	0.801328
0.951956	0.497587	0.545481	0.948	1.24782	1.241	0.186586	0.333379	0.343027	1.19558	0.406751	0.356826	0.209788	0.0973015	0.095363
0.914342	0.915503	0.995494	0.849	0.891094	0.874	0.703929	0.682792	0.826509	0.843035	0.945405	1.03414	0.636105	0.910749	1.0086
0.471321	0.406867	0.437613	0.852	0.63471	0.703	0.00102317	0.174429	0.192361	0.513031	0.418268	0.404147	0.0619637	0.0466694	0.0507725
0.626551	0.502587	0.518726	0.618	0.835241	0.85	0.0077328	0.0184491	0.00911712	0.631361	0.340564	0.257559	0.10441	0.0528588	0.0570897
0.410118	0.891679	0.8838	0.719	1.36074	1.282	0.0743378	0.656839	0.759309	0.443119	1.26743	0.79953	0.0706895	0.338946	0.677345
0.420672	0.638921	0.918887	0.792	0.843464	0.894	0.00130805	0.0108464	0.45068	0.393245	0.682594	0.774231	0.0626136	0.096039	0.867604
0.794335	0.833672	0.938258	0.799	0.811455	0.875	0.272177	0.789561	0.691723	0.823779	1.11315	0.999504	0.208431	0.407268	0.921351
0.357119	0.62326	0.867378	0.554	0.731035	0.928	0.00149969	0.0568861	0.555473	0.164183	0.926655	1.03132	0.0481775	0.106538	0.353503
0.40483	0.405572	0.434355	0.732	0.727573	0.691	0.00636171	0.049063	0.0423338	0.294292	0.349213	0.356228	0.0722869	0.0596135	0.0683193
0.977479	0.455661	0.890403	0.928	1.2983	1.327	0.557967	0.296257	0.606179	0.699879	0.278021	0.634544	0.916849	0.0885865	0.411513
0.527233	0.394517	1.10561	1.004	0.680945	1.185	0.00343536	0.00196996	0.980216	0.589989	0.245924	1.17823	0.0609074	0.0522442	0.846977
1.00172			0.948			0.766116			1.00472			1.01913

## Sheet: Figure 3
Hla IgG			CD3+ T cells			B cells			Monocytes			DC (HLA-Drhi)			NK cells
Healthy Control	SA-infected		Healthy Control	SA-infected		Healthy Control	SA-infected		Healthy Control	SA-infected		Healthy Control	SA-infected		Healthy Control	SA-infected
	Acute	Convalescent		Acute	Convalescent		Acute	Convalescent		Acute	Convalescent		Acute	Convalescent		Acute	Convalescent
88.5111	20	31.5681	0.468954	0.326744	0.327976	0.847	0.525667	0.615	0.0842863	0.000302829	0.000464394	0.447187	0.248752	0.312367	0.0561457	0.0820131	0.0579298
419.418	182	269.698	0.618448	0.455303	0.448335	0.667	0.815848	0.765	0.116052	0.0396432	0.0233048	0.737163	0.490318	0.657419	0.0868816	0.0419663	0.0408933
617.19	1328	1896.61	0.704233	0.889276	0.990665	1.46	0.816849	0.846	0.358049	0.682375	0.662995	0.224271	0.882744	0.85554	0.181183	0.895303	0.994206
280	62	531.969	1.01615	0.504853	0.949142	0.985	0.942124	0.971	0.829053	0.065391	0.785838	0.954346	0.457316	1.06622	0.898912	0.0983935	0.934893
159.634	128	119.721	0.598968	0.515128	0.547881	0.982	0.90414	1.011	0.00243074	0.0635934	0.0712321	0.436947	0.603768	0.69505	0.0875957	0.078819	0.106623
49.4573	322	425.176	0.522572	0.508056	0.919618	0.918	0.556343	0.773	0.0673988	0.00261328	0.323589	0.507612	0.537745	0.865952	0.0665834	0.0631324	0.429695
879.648	986	1274.87	0.89272	0.563075	0.70273	1.439	0.393054	0.502	0.916016	0.264694	0.227751	0.156191	0.403784	0.784057	0.537082	0.397985	0.4133
1145.67	35	62.2618	0.956103	0.481959	0.55394	0.892	0.660959	0.9	0.753264	0.111448	0.13279	1.00139	0.483694	0.518456	0.884887	0.061028	0.0827708
232.704	4	6.86024	0.41764	0.417947	0.495747	0.67	0.472618	0.779	0.0387537	0	0	0.329282	0.281359	0.296785	0.0471945	0.050262	0.0755682
2.22189	583	644.462	0.457935	0.983478	0.971994	0.818	0.955463	0.988	0.105133	0.982952	0.930999	0.584524	1.00231	1.01687	0.0471858	0.966493	0.946336
705.491	941	1950.85	0.995813	0.871835	0.936544	0.896	0.672543	0.789	0.936004	0.0219148	0.168889	1.07445	0.814527	1.09927	0.969538	0.346275	0.909683
462.045	408	623.707	0.504025	0.610738	0.655458	0.871	0.657615	0.703	0.023417	0.0924515	0.374332	0.413877	0.869068	0.996973	0.0763794	0.119766	0.169642
6.66722	258	617.972	0.560477	0.678294	0.80323	1.096	0.621184	0.77	0.000905196	0.635123	0.73741	0.415136	0.745058	0.812741	0.115618	0.261011	0.795972
1459.42	634	1361.88	0.736051	0.9705	1.01659	0.698	0.940768	1.073	0.0132829	0.892314	0.913072	0.724357	0.878726	1.04469	0.105912	0.961602	0.995268
8.20329	764	2182.12	0.559444	0.740896	1.03458	0.941	0.706767	0.757	0.0428332	0.256486	0.858189	0.598899	0.968068	1.09001	0.0786962	0.101367	0.912796
764.894	37	63.0455	0.502974	0.581466	0.852863	0.901	0.849223	0.905	0.00100417	0.0804538	0.929174	0.600149	0.644753	0.941171	0.0556524	0.0686345	0.217615
27.0008	2033	8352.43	0.471798	0.781481	1.01089	0.913	0.71533	0.964	0.0627466	0.666781	0.647729	0.577253	1.04442	1.14838	0.0579003	0.886734	1.04593
6.71815	94	141.798	0.45611	0.485754	0.533361	0.785	0.812195	0.96	0.000394958	0.108822	0.0812608	0.514075	0.463106	0.56218	0.0519471	0.0500502	0.0575607
766.19	161	411.667	0.598121	0.415652	0.534858	1.033	0.811474	0.908	0.0765144	0.0472511	0.0595578	0.763069	0.446804	0.413742	0.0663083	0.0431323	0.07453
766.19	220	419.418	1.01406	0.667087	0.701549	0.971	1.01116	1.01	0.798532	0.00333537	0.00412797	0.785455	0.800689	0.886961	0.960897	0.147709	0.15511
164.046	531	2588.34	0.475149	0.389708	0.826038	0.735	0.255766	0.655	0.00140919	0.0185576	0.606844	0.320037	0.209582	0.888205	0.0520594	0.213383	0.801328
153.576	1738	538.116	0.951956	0.497587	0.545481	0.948	1.24782	1.241	0.186586	0.333379	0.343027	1.19558	0.406751	0.356826	0.209788	0.0973015	0.095363
774.308	5553	7271.23	0.914342	0.915503	0.995494	0.849	0.891094	0.874	0.703929	0.682792	0.826509	0.843035	0.945405	1.03414	0.636105	0.910749	1.0086
1.84768	60	68.5159	0.471321	0.406867	0.437613	0.852	0.63471	0.703	0.00102317	0.174429	0.192361	0.513031	0.418268	0.404147	0.0619637	0.0466694	0.0507725
71.9662	195	195.245	0.626551	0.502587	0.518726	0.618	0.835241	0.85	0.0077328	0.0184491	0.00911712	0.631361	0.340564	0.257559	0.10441	0.0528588	0.0570897
3.61927	1391	2060.9	0.410118	0.891679	0.8838	0.719	1.36074	1.282	0.0743378	0.656839	0.759309	0.443119	1.26743	0.79953	0.0706895	0.338946	0.677345
126.502	547	2610.34	0.420672	0.638921	0.918887	0.792	0.843464	0.894	0.00130805	0.0108464	0.45068	0.393245	0.682594	0.774231	0.0626136	0.096039	0.867604
633.616	405	1725.1	0.794335	0.833672	0.938258	0.799	0.811455	0.875	0.272177	0.789561	0.691723	0.823779	1.11315	0.999504	0.208431	0.407268	0.921351
108.068	766	690.042	0.357119	0.62326	0.867378	0.554	0.731035	0.928	0.00149969	0.0568861	0.555473	0.164183	0.926655	1.03132	0.0481775	0.106538	0.353503
123.372	114	162.599	0.40483	0.405572	0.434355	0.732	0.727573	0.691	0.00636171	0.049063	0.0423338	0.294292	0.349213	0.356228	0.0722869	0.0596135	0.0683193
1169.54	452	2342.51	0.977479	0.455661	0.890403	0.928	1.2983	1.327	0.557967	0.296257	0.606179	0.699879	0.278021	0.634544	0.916849	0.0885865	0.411513
52.9735	51	449	0.527233	0.394517	1.10561	1.004	0.680945	1.185	0.00343536	0.00196996	0.980216	0.589989	0.245924	1.17823	0.0609074	0.0522442	0.846977
885.258			1.00172			0.948			0.766116			1.00472			1.01913

## Sheet: Figure 4
Healthy controls										SA-infected
IL-17					IFNg					IL-17										IFNg
										Acute					Convalescent					Acute					Convalescent
PI	HKSA	Hla	LukE	LukS-PV	PI	HKSA	Hla	LukE	LukS-PV	P/I	HKSA	Hla	LukE	Luks-PV	P/I	HKSA	Hla	LukE	Luks-PV	P/I	HKSA	Hla	LukE	Luks-PV	P/I	HKSA	Hla	LukE	Luks-PV
										1.5	0	0	0	0	25	4.5	1	1	0	9.5	0	0	0	0	404	53.5	0	0	0
36.5	17.5	9	10	13	440.5	240	2.5	1.5	5.5	69	0.5	4	1	0	203	10	5	3	10.5	125.5	0.5	0	0	0	511.5	22	0	0	0
434.5	167.5	87	147	100	800	334	61	82	46		21	74	40.5	46.5	123.5	88.5	93.5	50	51	145	102.5	13	6.5	5.5	800	361.5	24	21	11
234.5	17	45	15	81.5	606	53.5	71	7.5	97
										55	24	23	45.5	62	159.5	18.5	12.5	31	35	596	115	128	24	18	545.5	45.5	41.5	13.5	14
25.5	8	5.5	4.5	21	800	156.5	19.5	0.5	7.5
60	68	15	18	11	800	17	7	2	3	76	1	2.5	6	1	155	4.5	28.5	33.5	12	700	2.5	5	1	1.5	700	50	27	6.5	15.5
137.5	64	17	33	12	800	183.5	18	5	2.5
154	13.5	17.5	12	12.5	800	800	25	15.5	19.5
71.5	24.5	22	3	13	800	249.5	78	5	28	96	17	15.5	20	3	120.5	8.5	6.5	11.5	7	800	64	17	22.5	12	800	48.5	5	4.5	2
96.5	4	61	25	38.5	800	146.5	42.5	10.5	23.5	143	8.5	13	9	6	179.5	66	48	24.5	19.5	523	11.5	9.5	11.5	7	800	121.5	47.5	44.5	21
56.5	10	31.5	31	31	800	105	41	61	35	5.5	25	13	31	28	122	8	3	12	14	119	278	63	25	68	254.5	57.5	4	3.5	15
209.5	3	2.5	1	2.5	664.5	27	2	0	0	17.5	0.5	2	1	8	154	6	49.5	58.5	68	195.5	0	0.5	1	1	700	91.5	24	0	17
131.5	6	26.5	26	17	800	162	39.5	3	34.5	49.5	17	7.5	28	8.5	122.5	41.5	17	80	49.5	373	25	5.5	4.5	4.5	639	316	17	17	32.5
										40	1.08108	1.08108	2.7027	6.48649	45	11	38	41	57	682.5	6.5	0	0	0.5	783	341.5	49	17.5	67
										34.5	4.5	3.5	1.5	8	43	16	20	9.5	20.5	188.5	7	1	0	0.5	529.5	179	6.5	6.5	7
158	15	33.5	33	31	800	82.5	85	94	119	24.5	0	0	0	0.5	61	11.5	98	16	36	150	0.5	0	0	0	800	575	27.5	1.5	15
309	18		45.5	25.5	800	390.5	189.5	292	126.5	9.5	0	5.5	4.5	1.5	59.5	5	24	21	15	111.5	0.5	0	0	0.5	717	232.5	10	3.5	6.5
143.5	16	39.5	30	13.5	800	390.5	75	25	27	58.5	43.5	8	6.5	5.5	175.5	30.5	20.5	8.5	6.5	615.5	95	3	1.5	1	800	194.5	2.5	1.5	2.5
299	103		67	34	685.5	130.5	50	62.5	26	80	8.5	6	8	1.5	51.3043	17.3913	0	6.08696	1.73913	800	21	6	2.5	1.5	547.826	8.69565	1.73913	2.6087	0
151	26	48	43	61.5	800	543	74	37.5	21
31	2	9	5	6	595	192.5	24.5	4	9.5	25	0	2	0.5	1.5	107.5	0.5	6	8	5.5	226	0	0	0	0	800	106	1.5	1.5	2
431	28	14	17	7	800	31.5	3	1.5	3	71	1	0.5	2	1.5	158.5	2.5	18.5	15	17	480.5	1.5	0.5	0	0.5	661	201.5	2.5	1	4.5
79.5	6	13	3	17	618	95	7.5	4.5	7	53.5	14	25	29	17.5	215	30	46	44.5	36	319.5	54.5	12	9.5	12	800	68.5	39.5	27.5	28.5
65.5	10	10	20	10	800	800	15.5	4	3	112	3	4.5	10.5	3	5.5	0	0	0	0	245	38	8.5	2	3.5	16	0	0	0	0
35.5	7	7	7	12	800	51.5	14.5	9.5	17	314	52	42	8	6	130	47.5	37.5	48	25	221	15	14	0	0	597.5	175.5	132.5	14.5	10.5
130.5	9	59	71	28.5	800	700	95	79.5	47.5	60	6	0	0	2	45	10	15	25	33.5	324	0	0	0	0	461.5	26	1	5.5	4.5
119.5	15.5	19	13	30	800	319	37	1.5	18	27	0.5	0	1	1	23	0	0	0	0	244.5	0.5	0.5	0	0.5	167	0	0	0	0
493	135	245.5	157.5	228	800	700	273	37.5	215.5	55.5	12	21	34	34.5	45.5	82.5	52.5	61.5	56.5	346	55.5	2.5	4.5	3.5	664	329.5	30.5	33.5	36
101	15	54	20	48	800	58	24.5	11	10	35.5	3	5	4.5	7.5	29.5	3	9	9	13	286	0	2	0	1	525	56.5	4.5	1.5	5.5
65	68	94.5	197.5	98	800	440	135	144	78.5	148	4	14	4	0	210.5	18	10.5	14	10	483	1	0	0	0	585.5	179	28	64.5	19
262.5	4	24.5	24	11	646	185	14	2.5	2	10.5	9	4	3	1	18	3	4.5	6.5	1	171.5	13	4.5	10	6.5	348.5	31	18.5	33	9
										175	18	8	12	0	65	8	4	0	4	479	138	20	28	10	770	92	28	40	28

## Sheet: Figure 5
Hla IgG				LukE IgG				LukS-PV IgG				CD3+ T cells				Monocytes				B cells				DC (HLA-Drhi)				NK cells
Protected		Non-protected		Protected		Non-protected		Protected		Non-protected		Protected		Non-protected		Protected		Non-protected		Protected		Non-protected		Protected		Non-protected		Protected		Non-protected
Acute	Convalescent	Acute	Convalescent	Acute	Convalescent	Acute	Convalescent	Acute	Convalescent	Acute	Convalescent	Acute	Convalescent	Acute	Convalescent	Acute	Convalescent	Acute	Convalescent	Acute	Convalescent	Acute	Convalescent	Acute	Convalescent	Acute	Convalescent	Acute	Convalescent	Acute	Convalescent
1327.64	1896.61	20	31.5681	441.993	735.425	9.26232	14.5374	262.915	386.587	4.98727	6.71989	0.889276	0.990665	0.326744	0.327976	0.682375	0.662995	0.000302829	0.000464394	0.816849	0.845515	0.526	0.615042	0.882744	0.85554	0.248752	0.312367	0.895	0.994206	0.0820131	0.0579298
62.2295	531.969	182	269.698	190.647	856.369	343.212	462.33	99.7531	539.847	189.599	528.878	0.504853	0.949142	0.455303	0.448335	0.065391	0.785838	0.0396432	0.0233048	0.942124	0.97119	0.816	0.764534	0.457316	1.06622	0.490318	0.657419	0.098	0.934893	0.0419663	0.0408933
322.487	425.176	128	119.721	545.981	558.424	2008.44	1231.53	1360.33	1632.8	571.669	589.016	0.508056	0.919618	0.515128	0.547881	0.00261328	0.323589	0.0635934	0.0712321	0.556343	0.773078	0.904	1.01061	0.537745	0.865952	0.603768	0.69505	0.063	0.429695	0.078819	0.106623
985.913	1274.87	35	62.2618	452.208	663.033	65.1906	245.501	473.99	619.431	241.803	870.601	0.563075	0.70273	0.481959	0.55394	0.264694	0.227751	0.111448	0.13279	0.393054	0.501697	0.661	0.900068	0.403784	0.784057	0.483694	0.518456	0.398	0.4133	0.061028	0.0827708
583.261	644.462	4	6.86024	491.984	464.699	0.553854	3.9187	708.083	640.512	1.56484	3.15647	0.983478	0.971994	0.417947	0.495747	0.982952	0.930999	0	0	0.955463	0.987922	0.473	0.779155	1.00231	1.01687	0.281359	0.296785	0.966	0.946336	0.050262	0.0755682
940.842	1950.85	94	141.798	293.162	556.438	264.584	799.555	10.5646	16.1416	138.336	340.446	0.871835	0.936544	0.485754	0.533361	0.0219148	0.168889	0.108822	0.0812608	0.672543	0.788631	0.812	0.960336	0.814527	1.09927	0.463106	0.56218	0.346	0.909683	0.0500502	0.0575607
408.106	623.707	161	411.667	384.796	1055.59	164.118	1082.06	848.424	4056.78	135.843	1161.72	0.610738	0.655458	0.415652	0.534858	0.0924515	0.374332	0.0472511	0.0595578	0.657615	0.702631	0.811	0.907863	0.869068	0.996973	0.446804	0.413742	0.12	0.169642	0.0431323	0.07453
258.294	617.972	1738	538.116	1249.55	3467.42	7494.16	3424.23	96.1318	1051.1	23935.6	6715.51	0.678294	0.80323	0.497587	0.545481	0.635123	0.73741	0.333379	0.343027	0.621184	0.769606	1.248	1.24056	0.745058	0.812741	0.406751	0.356826	0.261	0.795972	0.0973015	0.095363
633.616	1361.88	60	68.5159	1249.55	2223.48	142.341	192.562	450.791	1276.26	733.85	1186.04	0.9705	1.01659	0.406867	0.437613	0.892314	0.913072	0.174429	0.192361	0.940768	1.07262	0.635	0.702677	0.878726	1.04469	0.418268	0.404147	0.962	0.995268	0.0466694	0.0507725
763.668	2182.12	195	195.245	962.034	1480.64	1100.81	1132.96	4366.06	6296.69	96.6482	102.169	0.740896	1.03458	0.502587	0.518726	0.256486	0.858189	0.0184491	0.00911712	0.706767	0.756636	0.835	0.849943	0.968068	1.09001	0.340564	0.257559	0.101	0.912796	0.0528588	0.0570897
36.9251	63.0455	114	162.599	294.655	455.897	821.714	1253.36	71.7436	362.721	583.19	860.492	0.581466	0.852863	0.405572	0.434355	0.0804538	0.929174	0.049063	0.0423338	0.849223	0.905491	0.728	0.6915	0.644753	0.941171	0.349213	0.356228	0.069	0.217615	0.0596135	0.0683193
2033.13	8352.43			2117.3	5075			1659.65	6640.48			0.781481	1.01089			0.666781	0.647729			0.71533	0.964442			1.04442	1.14838			0.887	1.04593
220.466	419.418			231.288	171.672			131.178	157.409			0.667087	0.701549			0.00333537	0.00412797			1.01116	1.00994			0.800689	0.886961			0.148	0.15511
531.006	2588.34			512.651	6205.26			2110.46	23935.6			0.389708	0.826038			0.0185576	0.606844			0.255766	0.655452			0.209582	0.888205			0.213	0.801328
5553.03	7271.23			4456.11	6145.58			2053.1	2658.04			0.915503	0.995494			0.682792	0.826509			0.891094	0.874272			0.945405	1.03414			0.911	1.0086
1391.05	2060.9			1231.27	4968.93			1723.58	8713.79			0.891679	0.8838			0.656839	0.759309			1.36074	1.2818			1.26743	0.79953			0.339	0.677345
547.23	2610.34			461.266	3692.59			1510.46	10209			0.638921	0.918887			0.0108464	0.45068			0.843464	0.894203			0.682594	0.774231			0.096	0.867604
404.709	1725.1			763.02	10567.3			1578.3	13798.5			0.833672	0.938258			0.789561	0.691723			0.811455	0.874619			1.11315	0.999504			0.407	0.921351
765.566	690.042			1962.83	2206.12			4752.12	4124.96			0.62326	0.867378			0.0568861	0.555473			0.731035	0.927686			0.926655	1.03132			0.107	0.353503
451.789	2342.51			6769.76	10833.7			45106.7	36745			0.455661	0.890403			0.296257	0.606179			1.2983	1.32717			0.278021	0.634544			0.089	0.411513
51	449			901	1328			101.353	216.729			0.394517	1.10561			0.00196996	0.980216			0.680945	1.18452			0.245924	1.17823			0.052	0.846977

## Sheet: Figure 6
IL-17 P/I				IL-17 HKSA				IL-17 Hla				IL-17 LukE				IL-17 LukS-PV				IFNg P/I				IFNg HKSA				IFNg Hla				IFNg LukE				IFNg LukS-PV
Protected		Non-protected		Protected		Non-protected		Protected		Non-protected		Protected		Non-protected		Protected		Non-protected		Protected		Non-protected		Protected		Non-protected		Protected		Non-protected		Protected		Non-protected		Protected		Non-protected
Acute	Convalescent	Acute	Convalescent	Acute	Convalescent	Acute	Convalescent	Acute	Convalescent	Acute	Convalescent	Acute	Convalescent	Acute	Convalescent	Acute	Convalescent	Acute	Convalescent	Acute	Convalescent	Acute	Convalescent	Acute	Convalescent	Acute	Convalescent	Acute	Convalescent	Acute	Convalescent	Acute	Convalescent	Acute	Convalescent	Acute	Convalescent	Acute	Convalescent
76	155	1.5	25	21	88.5	0	4.5	74	93.5	0	1	40.5	50	0	1	46.5	51	0	0	145	800	9.5	404	102.5	361.5	0	53.5	13	24	0	0	6.5	21	0	0	5.5	11	0	0
96	120.5	69	203	1	4.5	0.5	10	2.5	28.5	4	5	6	33.5	1	3	1	12	0	10.5	700	700	125.5	511.5	2.5	50	0.5	22	5	27	0	0	1	6.5	0	0	1.5	15.5	0	0
143	179.5	55	159.5	17	8.5	24	18.5	15.5	6.5	23	12.5	20	11.5	45.5	31	3	7	62	35	800	800	596	545.5	64	48.5	115	45.5	17	5	128	41.5	22.5	4.5	24	13.5	12	2	18	14
5.5	122	9.5	59.5	8.5	66	0	5	13	48	5.5	24	9	24.5	4.5	21	6	19.5	1.5	15	523	800	111.5	717	11.5	121.5	0.5	232.5	9.5	47.5	0	10	11.5	44.5	0	3.5	7	21	0.5	6.5
17.5	154	58.5	175.5	25	8	43.5	30.5	13	3	8	20.5	31	12	6.5	8.5	28	14	5.5	6.5	119	254.5	615.5	800	278	57.5	95	194.5	63	4	3	2.5	25	3.5	1.5	1.5	68	15	1	2.5
49.5	122.5	25	107.5	0.5	6	0	0.5	2	49.5	2	6	1	58.5	0.5	8	8	68	1.5	5.5	195.5	700	226	800	0	91.5	0	106	0.5	24	0	1.5	1	0	0	1.5	1	17	0	2
40	45	53.5	215	17	41.5	14	30	7.5	17	25	46	28	80	29	44.5	8.5	49.5	17.5	36	373	639	319.5	800	25	316	54.5	68.5	5.5	17	12	39.5	4.5	17	9.5	27.5	4.5	32.5	12	28.5
34.5	43	112	5.5	1.08108	11	3	0	1.08108	38	4.5	0	2.7027	41	10.5	0	6.48649	57	3	0	682.5	783	245	16	6.5	341.5	38	0	0	49	8.5	0	0	17.5	2	0	0.5	67	3.5	0
24.5	61	35.5	29.5	4.5	16	3	3	3.5	20	5	9	1.5	9.5	4.5	9	8	20.5	7.5	13	188.5	529.5	286	525	7	179	0	56.5	1	6.5	2	4.5	0	6.5	0	1.5	0.5	7	1	5.5
80	51.3043			0	11.5			0	98			0	16			0.5	36			150	800			0.5	575			0	27.5			0	1.5			0	15
71	158.5			8.5	17			6	0			8	6.08696			1.5	1.73913			800	547.826			21	9			6	1.73913			2.5	2.6087			1.5	0
314	130			1	2.5			0.5	18.5			2	15			1.5	17			480.5	661			1.5	201.5			0.5	2.5			0	1			0.5	4.5
60	45			52	47.5			42	37.5			8	48			6	25			221	597.5			15	175.5			14	132.5			0	14.5			0	10.5
27	23			6	10			0	15			0	25			2	33.5			324	461.5			0	26			0	1			0	5.5			0	4.5
55.5	45.5			0.5	0			0	0			1	0			1	0			244.5	167			0.5	0			0.5	0			0	0			0.5	0
148	210.5			12	82.5			21	52.5			34	61.5			34.5	56.5			346	664			55.5	329.5			2.5	30.5			4.5	33.5			3.5	36
10.5	18			4	18			14	10.5			4	14			0	10			483	585.5			1	179			0	28			0	64.5			0	19
				9	3			4	4.5			3	6.5			1	1			171.5	348.5			13	31			4.5	18.5			10	33			6.5	9

## Sheet: Fig S1
Hla IgG						LukE IgG						LukS-PV IgG						Hla IgG				LukE IgG				LukS-PV IgG
<5		5-10		>10		<5		5-10		>10		<5		5-10		>10		Invasive		Noninvasive		Invasive		Noninvasive		Invasive		Noninvasive
Acute	Convalescent	Acute	Convalescent	Acute	Convalescent	Acute	Convalescent	Acute	Convalescent	Acute	Convalescent	Acute	Convalescent	Acute	Convalescent	Acute	Convalescent	Acute	Convalescent	Acute	Convalescent	Acute	Convalescent	Acute	Convalescent	Acute	Convalescent	Acute	Convalescent
34.8167	62.2618	1737.73	538.116	547.23	2610.34	65	246	7494.16	3424.23	461.266	3692.59	241.803	870.601	23935.6	6715.51	1510.46	10209	2033.13	8352.43	19.52	31.5681	2117.3	5075	9.26232	14.5374	1659.65	6640.48	4.98727	6.71989
181.818	269.698	94.0929	141.798	940.842	1950.85	343	462	264.584	799.555	293.162	556.438	189.599	528.878	138.336	340.446	10.5646	16.1416	94.0929	141.798	181.818	269.698	264.584	799.555	343.212	462.33	138.336	340.446	189.599	528.878
3.52123	6.86024	19.52	31.5681	765.566	690.042	1	4	9.26232	14.5374	1962.83	2206.12	1.56484	3.15647	4.98727	6.71989	4752.12	4124.96	160.932	411.667	1327.64	1896.61	164.118	1082.06	441.993	735.425	135.843	1161.72	262.915	386.587
62.2295	531.969	583.261	644.462	1391.05	2060.9	191	856	491.984	464.699	1231.27	4968.93	99.7531	539.847	708.083	640.512	1723.58	8713.79	220.466	419.418	62.2295	531.969	231.288	171.672	190.647	856.369	131.178	157.409	99.7531	539.847
322.487	425.176	633.616	1361.88	5553.03	7271.23	546	558	1249.55	2223.48	4456.11	6145.58	1360.33	1632.8	450.791	1276.26	2053.1	2658.04	531.006	2588.34	128.027	119.721	512.651	6205.26	2008.44	1231.53	2110.46	23935.6	571.669	589.016
36.9251	63.0455	160.932	411.667	451.789	2342.51	295	456	164.118	1082.06	6769.76	10833.7	71.7436	362.721	135.843	1161.72	45106.7	36745	1737.73	538.116	322.487	425.176	7494.16	3424.23	545.981	558.424	23935.6	6715.51	1360.33	1632.8
258.294	617.972			51	449	1250	3467			901	1328	96.1318	1051.1			101.353	216.729	5553.03	7271.23	985.913	1274.87	4456.11	6145.58	452.208	663.033	2053.1	2658.04	473.99	619.431
114.123	162.599			408.106	623.707	822	1253			384.796	1055.59	583.19	860.492			848.424	4056.78	60.2574	68.5159	34.8167	62.2618	142.341	192.562	65.1906	245.501	733.85	1186.04	241.803	870.601
195.245	195.245			1327.64	1896.61	1101	1133			441.993	735.425	96.6482	102.169			262.915	386.587	195.245	195.245	3.52123	6.86024	1100.81	1132.96	0.553854	3.9187	96.6482	102.169	1.56484	3.15647
531.006	2588.34			404.709	1725.1	513	6205			763.02	10567.3	2110.46	23935.6			1578.3	13798.5	1391.05	2060.9	583.261	644.462	1231.27	4968.93	491.984	464.699	1723.58	8713.79	708.083	640.512
				60.2574	68.5159					142.341	192.562					733.85	1186.04	547.23	2610.34	940.842	1950.85	461.266	3692.59	293.162	556.438	1510.46	10209	10.5646	16.1416
				985.913	1274.87					452.208	663.033					473.99	619.431	404.709	1725.1	408.106	623.707	763.02	10567.3	384.796	1055.59	1578.3	13798.5	848.424	4056.78
				128.027	119.721					2008.44	1231.53					571.669	589.016	765.566	690.042	258.294	617.972	1962.83	2206.12	1249.55	3467.42	4752.12	4124.96	96.1318	1051.1
				2033.13	8352.43					2117.3	5075					1659.65	6640.48	114.123	162.599	633.616	1361.88	821.714	1253.36	1249.55	2223.48	583.19	860.492	450.791	1276.26
				763.668	2182.12					962.034	1480.64					4366.06	6296.69	451.789	2342.51	763.668	2182.12	6769.76	10833.7	962.034	1480.64	45106.7	36745	4366.06	6296.69
				220.466	419.418					231.288	171.672					131.178	157.409	51	449	36.9251	63.0455	901	1328	294.655	455.897	101.353	216.729	71.7436	362.721

## Sheet: Fig S2
Hla IgG1 (log10)			Hla IgG1						Hla IgG1
Healthy Control	SA-infected		<5		5-10		>10		Invasive		Noninvasive
	Acute	Convalescent	Acute	Convalescent	Acute	Convalescent	Acute	Convalescent	Acute	Convalescent	Acute	Convalescent
0.18984	1.44	1.42	1.23	2.12	3.19	1.81	2.35	3.82	2.58	2.59	1.23	2.12
0.307588	3.7	4.46	2.65	2.92	2.52	2.83	3.46	3.81	2.44	2.79	2.65	2.92
0.352097	2.52	2.83	0.37	0.41	1.44	1.42	3.29	3.42	2.72	3.91	0.37	0.41
0.379172	2.65	2.92	2.45	3.25	2.8	2.65	4.12	3.91	3.19	1.81	2.45	3.25
0.484126	3.13	3.45	2.6	2.62	3.85	4.2	3.76	3.76	2.52	2.83	2.6	2.62
0.504142	2.73	2.83	1.51	1.74	2.73	2.83	2.56	3.38	2.73	2.83	1.51	1.74
0.649338	2.45	3.25	3.27	3.51			3.32	3.37	2.35	3.82	3.27	3.51
0.860353	2.42	2.76	2.58	2.59			3.13	3.45	3.29	3.42	1.44	1.42
1.42103	2.72	3.91	2.44	2.79			2.75	3.54	4.12	3.91	2.8	2.65
1.69285	2.31	2.7	2.72	3.91			1.1	0.96	3.76	3.76	3.85	4.2
1.77618	3.19	1.81					2.86	2.9	2.56	3.38	3.46	3.81
1.82936	3.76	3.76					2.31	2.7	2.75	3.54	3.32	3.37
1.91381	2.6	2.62					3.7	4.46	1.1	0.96	3.13	3.45
2.05657	1.1	0.96					3.97	4.44	3.7	4.46	2.86	2.9
2.16507	2.86	2.9					2.42	2.76	2.42	2.76	2.31	2.7
2.29885	2.44	2.79									3.97	4.44
2.60444	1.23	2.12
2.69738	4.12	3.91
2.84784	0.37	0.41
2.87321	2.8	2.65
2.9614	2.35	3.82
2.97168	2.75	3.54
2.97168	3.46	3.81
3.08074	3.29	3.42
3.09207	2.58	2.59
3.13235	3.32	3.37
3.14331	3.27	3.51
3.43915	3.85	4.2
3.44895	3.97	4.44
3.48256	2.56	3.38
3.54208	1.51	1.74
3.63591

## Sheet: Fig S4
CD3+ T cells					B cells					Monocytes					DC (HLA-Drhi)					NK cells
WT	Δsae				WT	Δsae				WT	Δsae				WT	Δsae				WT	Δsae
No serum	No serum	Healthy control	Acute	Convalescent	No serum	No serum	Healthy control	Acute	Convalescent	No serum	No serum	Healthy control	Acute	Convalescent	No serum	No serum	Healthy control	Acute	Convalescent	No serum	No serum	Healthy control	Acute	Convalescent
38	91	108	71	105	51	71	97	72	114	0	20	88	73	80	44	76	99	67	93	2	89	106	74	100
38	87	132	90	95	55	64	124	87	90	0	21	104	77	58	29	62	128	97	78	3	81	128	87	86
42	91	89	115	112	66	78	113	109	115	0	10	89	107	95	36	72	111	107	111	3	90	87	112	112
37	90	102	89	106	70	74	85	85	106	0	25	89	79	87	22	69	94	77	95	3	86	80	88	104
41	103	63	98	94	77	85	60	89	74	0	11	51	68	61	23	83	63	86	74	3	96	63	94	87
42	97	94	96	106	69	84	136	91	100	0	40	81	73	87	30	82	85	92	103	3	93	89	84	96
36	90	134	92	97	64	75	113	88	98	0	13	105	83	75	41	78	124	91	98	4	86	119	86	92
38	85	103	104	103	66	69	82	107	113	0	11	93	90	89	33	70	91	108	113	5	82	94	99	98
29	94	106	94	94	57	80	85	79	74	0	27	94	86	82	29	74	95	83	90	2	89	103	90	90
40	86	106	97	118	70	67	78	93	118	0	12	97	78	95	39	64	106	99	119	5	80	104	91	110
49	97	109	95	95	89	88	104	93	97	0	14	97	83	83	31	81	114	108	100	6	94	86	90	91
44	98	94	103	110	74	78	92	110	96	0	11	79	85	77	49	73	80	105	90	4	95	89	101	106
42	97	104	91	95	78	76	85	84	78	0	10	73	70	67	56	61	82	66	74	3	93	95	87	86
		104	104	103			105	93	91			98	96	93			94	105	111			101	102	103
		101	115	106			103	105	104			90	100	95			108	113	105			93	108	104
		107	90	90			103	84	84			96	72	64			97	76	81			100	89	90
		92	100	103			90	87	93			10	88	90			74	94	100			85	96	97
		101	91	93			100	88	99			90	83	83			92	94	100			94	87	87
		104	87	99			92	58	73			77	8	11			86	71	77			104	85	95
		115	100	106			97	98	110			95	89	98			107	96	100			99	87	91
		106	109	116			110	117	107			96	91	94			107	117	120			99	105	111
		107	98	93			102	84	78			96	83	67			98	107	89			100	100	90
		108	111	101			104	115	92			96	89	87			90	96	93			101	101	92
		95	100	95			89	99	98			83	73	72			86	105	91			91	95	89
		101	84	83			97	77	73			83	79	70			94	83	83			97	76	74
		94	85	88			85	83	93			91	77	74			99	87	98			90	78	82
		86	81	84			80	72	79			65	76	77			78	80	84			82	83	84
		98	103	105			83	80	103			72	91	88			82	88	101			95	97	97
		93	99	105			86	87	87			82	87	89			94	94	96			95	90	96
		115	97	96			116	108	122			83	98	90			94	118	130			112	95	92
		98	98	101			102	83	86			84	99	102			81	92	89			92	98	104
		104					104					82					86					97

## Sheet: Fig S5
LukE IgG			LukS-PV IgG			CD3+ T cells			B cells			Monocytes			DC (HLA-Drhi)			NK cells
	SA-infected			SA-infected		Healthy Control	SA-infected		Healthy Control	SA-infected		Healthy Control	SA-infected		Healthy Control	SA-infected		Healthy Control	SA-infected
Healthy Control	Acute	Convalescent	Healthy Control	Acute	Convalescent		Acute	Convalescent		Acute	Convalescent		Acute	Convalescent		Acute	Convalescent		Acute	Convalescent
643.628	9.26232	14.5374	240.46	4.98727	6.71989	0.468954	0.326744	0.327976	0.847	0.525667	0.615	0.0842863	0.000302829	0.000464394	0.447187	0.248752	0.312367	0.0561457	0.0820131	0.0579298
790.19	343.212	462.33	814.088	189.599	528.878	0.618448	0.455303	0.448335	0.667	0.815848	0.765	0.116052	0.0396432	0.0233048	0.737163	0.490318	0.657419	0.0868816	0.0419663	0.0408933
498.798	441.993	735.425	1593.74	262.915	386.587	0.704233	0.889276	0.990665	1.46	0.816849	0.846	0.358049	0.682375	0.662995	0.224271	0.882744	0.85554	0.181183	0.895303	0.994206
1980.53	190.647	856.369	990.572	99.7531	539.847	1.01615	0.504853	0.949142	0.985	0.942124	0.971	0.829053	0.065391	0.785838	0.954346	0.457316	1.06622	0.898912	0.0983935	0.934893
223.27	2008.44	1231.53	96.3805	571.669	589.016	0.598968	0.515128	0.547881	0.982	0.90414	1.011	0.00243074	0.0635934	0.0712321	0.436947	0.603768	0.69505	0.0875957	0.078819	0.106623
50.5454	545.981	558.424	293.707	1360.33	1632.8	0.522572	0.508056	0.919618	0.918	0.556343	0.773	0.0673988	0.00261328	0.323589	0.507612	0.537745	0.865952	0.0665834	0.0631324	0.429695
1337.19	452.208	663.033	740.384	473.99	619.431	0.89272	0.563075	0.70273	1.439	0.393054	0.502	0.916016	0.264694	0.227751	0.156191	0.403784	0.784057	0.537082	0.397985	0.4133
2127.08	65.1906	245.501	950.025	241.803	870.601	0.956103	0.481959	0.55394	0.892	0.660959	0.9	0.753264	0.111448	0.13279	1.00139	0.483694	0.518456	0.884887	0.061028	0.0827708
649.209	0.553854	3.9187	474.667	1.56484	3.15647	0.41764	0.417947	0.495747	0.67	0.472618	0.779	0.0387537	0	0	0.329282	0.281359	0.296785	0.0471945	0.050262	0.0755682
129.241	491.984	464.699	365.945	708.083	640.512	0.457935	0.983478	0.971994	0.818	0.955463	0.988	0.105133	0.982952	0.930999	0.584524	1.00231	1.01687	0.0471858	0.966493	0.946336
91.5956	293.162	556.438	130.972	10.5646	16.1416	0.995813	0.871835	0.936544	0.896	0.672543	0.789	0.936004	0.0219148	0.168889	1.07445	0.814527	1.09927	0.969538	0.346275	0.909683
2039.54	384.796	1055.59	1277.03	848.424	4056.78	0.504025	0.610738	0.655458	0.871	0.657615	0.703	0.023417	0.0924515	0.374332	0.413877	0.869068	0.996973	0.0763794	0.119766	0.169642
39.5628	1249.55	3467.42	78.2889	96.1318	1051.1	0.560477	0.678294	0.80323	1.096	0.621184	0.77	0.000905196	0.635123	0.73741	0.415136	0.745058	0.812741	0.115618	0.261011	0.795972
1304.09	1249.55	2223.48	1005.37	450.791	1276.26	0.736051	0.9705	1.01659	0.698	0.940768	1.073	0.0132829	0.892314	0.913072	0.724357	0.878726	1.04469	0.105912	0.961602	0.995268
64.1873	962.034	1480.64	154.905	4366.06	6296.69	0.559444	0.740896	1.03458	0.941	0.706767	0.757	0.0428332	0.256486	0.858189	0.598899	0.968068	1.09001	0.0786962	0.101367	0.912796
640.754	294.655	455.897	96.6482	71.7436	362.721	0.502974	0.581466	0.852863	0.901	0.849223	0.905	0.00100417	0.0804538	0.929174	0.600149	0.644753	0.941171	0.0556524	0.0686345	0.217615
990.7	2117.3	5075	1140.25	1659.65	6640.48	0.471798	0.781481	1.01089	0.913	0.71533	0.964	0.0627466	0.666781	0.647729	0.577253	1.04442	1.14838	0.0579003	0.886734	1.04593
4.63671	264.584	799.555	8.01489	138.336	340.446	0.45611	0.485754	0.533361	0.785	0.812195	0.96	0.000394958	0.108822	0.0812608	0.514075	0.463106	0.56218	0.0519471	0.0500502	0.0575607
1322.43	164.118	1082.06	2359.4	135.843	1161.72	0.598121	0.415652	0.534858	1.033	0.811474	0.908	0.0765144	0.0472511	0.0595578	0.763069	0.446804	0.413742	0.0663083	0.0431323	0.07453
953.638	231.288	171.672	821.153	131.178	157.409	1.01406	0.667087	0.701549	0.971	1.01116	1.01	0.798532	0.00333537	0.00412797	0.785455	0.800689	0.886961	0.960897	0.147709	0.15511
54.7225	512.651	6205.26	74.3011	2110.46	23935.6	0.475149	0.389708	0.826038	0.735	0.255766	0.655	0.00140919	0.0185576	0.606844	0.320037	0.209582	0.888205	0.0520594	0.213383	0.801328
55.4484	7494.16	3424.23	124.833	23935.6	6715.51	0.951956	0.497587	0.545481	0.948	1.24782	1.241	0.186586	0.333379	0.343027	1.19558	0.406751	0.356826	0.209788	0.0973015	0.095363
3035	4456.11	6145.58	165.999	2053.1	2658.04	0.914342	0.915503	0.995494	0.849	0.891094	0.874	0.703929	0.682792	0.826509	0.843035	0.945405	1.03414	0.636105	0.910749	1.0086
0.553052	142.341	192.562	4.2631	733.85	1186.04	0.471321	0.406867	0.437613	0.852	0.63471	0.703	0.00102317	0.174429	0.192361	0.513031	0.418268	0.404147	0.0619637	0.0466694	0.0507725
246.989	1100.81	1132.96	10.3636	96.6482	102.169	0.626551	0.502587	0.518726	0.618	0.835241	0.85	0.0077328	0.0184491	0.00911712	0.631361	0.340564	0.257559	0.10441	0.0528588	0.0570897
180.482	1231.27	4968.93	134.867	1723.58	8713.79	0.410118	0.891679	0.8838	0.719	1.36074	1.282	0.0743378	0.656839	0.759309	0.443119	1.26743	0.79953	0.0706895	0.338946	0.677345
56.5121	461.266	3692.59	91.5517	1510.46	10209	0.420672	0.638921	0.918887	0.792	0.843464	0.894	0.00130805	0.0108464	0.45068	0.393245	0.682594	0.774231	0.0626136	0.096039	0.867604
120.63	763.02	10567.3	427.371	1578.3	13798.5	0.794335	0.833672	0.938258	0.799	0.811455	0.875	0.272177	0.789561	0.691723	0.823779	1.11315	0.999504	0.208431	0.407268	0.921351
487.633	1962.83	2206.12	1174.77	4752.12	4124.96	0.357119	0.62326	0.867378	0.554	0.731035	0.928	0.00149969	0.0568861	0.555473	0.164183	0.926655	1.03132	0.0481775	0.106538	0.353503
312.754	821.714	1253.36	30.9171	583.19	860.492	0.40483	0.405572	0.434355	0.732	0.727573	0.691	0.00636171	0.049063	0.0423338	0.294292	0.349213	0.356228	0.0722869	0.0596135	0.0683193
3419.23	6769.76	10833.7	604.812	45106.7	36745	0.977479	0.455661	0.890403	0.928	1.2983	1.327	0.557967	0.296257	0.606179	0.699879	0.278021	0.634544	0.916849	0.0885865	0.411513
122.05	901	1328	96.5676	101.353	216.729	0.527233	0.394517	1.10561	1.004	0.680945	1.185	0.00343536	0.00196996	0.980216	0.589989	0.245924	1.17823	0.0609074	0.0522442	0.846977
1277.39			142.037			1.00172			0.948			0.766116			1.00472			1.01913

[truncated: 2 more sheets: Fig S6, Fig S7]
